# Supplementary material for: A sorghum NAC gene is associated with variation in biomass properties and yield potential
Source: Plant Direct. 2018 Jul 23;2(7):e00070. doi: 10.1002/pld3.70 (PMC6508854; doi:10.1002/pld3.70)
Supplement: Supplementary file 4 [file PLD3-2-e00070-s004.xlsx]

## Sheet: Table S1  Sampling times
Weeks after Planting	Weeks after Anthesis	Developmental Stage	Measurement(s)	Tissue
2		V4	Color (Fig 1A), gene expression	V4 leaf midrib
3		V6	Color (Fig 1A), gene expression	V6 leaf midrib
4		V8	Color (Fig 1A)	V8 leaf midrib
6		V12	Composition (Fig 6)	1 cm of expanding internodes below SAM
9		Boot	Composition (Fig 6)	3rd internode below inflorescence
10	0	Anthesis	Stalk color (Fig 1B)	2nd internode above ground
10	0	Anthesis	Midrib color (Fig 2 GWAS)	Flag leaf
10	0	Anthesis	Dry matter, moisture (Fig 5)	Total stalk, total grain
12	2	Soft Dough	Dry matter, moisture (Fig 5)	Total stalk, total grain
14	4	Hard Dough	Sugar Yield (Fig 4)	Total stalk
14	4	Hard Dough	Dry matter, moisture (Fig 5)	Total stalk, total grain
16	6	Maturity	Dry matter, moisture (Fig 5)	Total stalk, total grain

## Sheet: Table S2 GWAS hits
SNP	Chromosome	Position	P.value	MAF	nobs	Q.value
pstI__6_50895868	6	50895868	1.46134e-31	0.0871234	1693	7.43805e-27
pstI__6_50902627	6	50902627	4.52449e-31	0.0859421	1693	1.15146e-26
pstI__6_50860951	6	50860951	9.03226e-25	0.0699941	1693	1.53244e-20
pstI__6_50914738	6	50914738	1.97703e-17	0.210573	1693	2.51572e-13
pstI__6_50817375	6	50817375	2.26397e-16	0.0561134	1693	2.30467e-12
pstI__6_50914827	6	50914827	2.06841e-15	0.212936	1693	1.75467e-11
pstI__6_50763449	6	50763449	4.62918e-14	0.0516834	1693	3.36601e-10
pstI__6_51013218	6	51013218	5.04581e-12	0.0531601	1693	3.21033e-08
pstI__6_51003823	6	51003823	2.21698e-10	0.0555227	1693	1.2538e-06
pstI__6_50614852	6	50614852	5.32544e-10	0.31896	1693	2.71059e-06
pstI__6_50925319	6	50925319	8.26587e-10	0.430301	1693	3.82477e-06
pstI__6_50734181	6	50734181	1.21783e-09	0.0646781	1693	5.16551e-06
pstI__6_50807203	6	50807203	1.93222e-09	0.245718	1693	7.56525e-06
pstI__6_50786142	6	50786142	3.31687e-09	0.0546367	1693	1.2059e-05
pstI__6_50644380	6	50644380	3.58594e-08	0.0584761	1693	0.000111258
pstI__6_50400613	6	50400613	3.71594e-08	0.492617	1693	0.000111258
pstI__6_50400633	6	50400633	3.71594e-08	0.492617	1693	0.000111258
pstI__6_51483477	6	51483477	4.1098e-08	0.0936208	1693	0.000115053
pstI__6_51045400	6	51045400	4.29478e-08	0.143532	1693	0.000115053
pstI__6_50447935	6	50447935	5.94842e-08	0.392203	1693	0.000151384
pstI__6_51578949	6	51578949	6.59743e-08	0.0939161	1693	0.000159906
pstI__6_51583084	6	51583084	7.39267e-08	0.151802	1693	0.000171036
pstI__6_51709806	6	51709806	9.49297e-08	0.0959835	1693	0.000210079
pstI__6_51628059	6	51628059	1.35773e-07	0.0844654	1693	0.000287946
pstI__6_50786150	6	50786150	2.41701e-07	0.165682	1693	0.000492094
pstI__6_51478099	6	51478099	3.04121e-07	0.0977555	1693	0.000595364
pstI__6_51444022	6	51444022	6.4678e-07	0.0959835	1693	0.00121928
pstI__6_51467431	6	51467431	7.21758e-07	0.0962788	1693	0.00130291
pstI__6_51599096	6	51599096	7.42341e-07	0.0894861	1693	0.00130291
pstI__6_51100785	6	51100785	8.44666e-07	0.25251	1693	0.00143309
pstI__6_50820118	6	50820118	9.5258e-07	0.0871234	1693	0.00156404
pstI__6_51100777	6	51100777	1.46402e-06	0.25251	1693	0.00229573
pstI__6_52046914	6	52046914	1.48842e-06	0.0785588	1693	0.00229573
pstI__6_52046438	6	52046438	3.23921e-06	0.0844654	1693	0.00475039
pstI__6_50932111	6	50932111	3.26654e-06	0.456291	1693	0.00475039
pstI__6_49762802	6	49762802	5.66393e-06	0.179268	1693	0.00800801
pstI__1_8870101	1	8870101	5.94536e-06	0.457472	1693	0.00817873
pstI__6_50714220	6	50714220	6.47576e-06	0.13674	1693	0.00867395
pstI__6_50551459	6	50551459	8.99918e-06	0.142056	1693	0.0117449
pstI__6_50646922	6	50646922	9.8626e-06	0.412286	1693	0.0125499
pstI__6_50202020	6	50202020	1.3059e-05	0.0534554	1693	0.016212
pstI__2_64381744	2	64381744	1.3557e-05	0.0605434	1693	0.0164294
pstI__6_57823332	6	57823332	1.6106e-05	0.108387	1693	0.0190647
pstI__1_8822062	1	8822062	1.86847e-05	0.486119	1693	0.0216144
pstI__1_8822070	1	8822070	2.13737e-05	0.485824	1693	0.0241756
pstI__1_8822067	1	8822067	2.86359e-05	0.485529	1693	0.0316856
pstI__6_51899919	6	51899919	2.97302e-05	0.0974601	1693	0.0321965
pstI__6_50445623	6	50445623	3.38669e-05	0.310986	1693	0.0359123

## Sheet: Table S3 Interval genotypes
chrom	bp	midrib_G12_13EF1731P06	midrib_G12_13EF1772P13	midrib_G20_13EF1782P05	midrib_G21_13EF1768P01	midrib_G21_13EF1779P11	midrib_G21_13EF1782P01	midrib_G21_13EF1789P15	midrib_G21_13EF1792P08	midrib_G21_13EF1804P13	midrib_G21_13EF1816P09	midrib_Gx1_13EF1733P12	midrib_W12_13EF1767P05	midrib_W12_13EF1784P07	midrib_W12_13EF1796P05	midrib_W12_13EF1806P18	midrib_W12_13EF1809P01	midrib_W2x_13EF1819P08
6	50806204	1	1	1	0	0	0	0	0	0	0	0	1	1	1	1	1	0
6	50806255	1	1	1	0	0	0	0	0	0	0	0	1	1	1	1	1	0
6	50806259	1	1	1	0	0	0	0	0	0	0	0	1	1	1	1	1	0
6	50806260	1	1	1	0	0	0	0	0	0	0	0	1	1	1	1	1	0
6	50806269	1	1	1	0	0	0	0	0	0	0	0	1	1	1	1	1	0
6	50806271	1	1	1	0	0	0	0	0	0	0	0	1	1	1	1	1	0
6	50817375	0	1	1	0	0	0	0	0	0	0	0	1	1	1	1	1	0
6	50860951	0	1	N	0	0	0	0	0	0	0	0	1	1	1	1	1	N
6	50895805	0	0	0	0	0	0	0	0	0	0	0	1	1	1	1	1	N
6	50895868	0	0	0	0	0	0	0	0	0	0	0	1	1	1	1	1	N
6	50902627	0	0	0	0	0	0	0	0	0	0	0	1	1	1	1	1	N
6	50914738	0	0	0	0	0	0	0	0	0	N	0	1	1	1	1	1	1
6	50914827	0	0	0	0	0	0	0	0	0	N	0	1	1	1	1	1	1
6	50925319	0	0	0	0	0	0	0	0	0	N	0	1	1	1	1	1	1
6	50925320	0	0	0	0	0	0	0	0	0	N	0	1	1	1	1	1	1
6	50932111	0	0	0	0	0	0	0	N	0	N	0	1	1	1	1	1	1
6	50945344	0	0	0	0	0	0	0	N	0	2	0	1	1	1	1	1	1
6	50945346	0	0	0	0	0	0	0	N	0	2	0	1	1	1	1	1	1
6	50978877	0	0	0	0	0	0	0	N	0	2	0	1	1	1	1	1	1
6	51013259	0	0	0	0	0	0	1	N	0	2	0	1	1	1	1	1	1
6	51016225	0	0	0	0	0	0	1	N	0	2	0	1	1	1	1	1	1
6	51107520	0	0	0	0	0	0	1	N	0	2	0	N	1	1	1	1	1
6	51109202	0	0	0	0	0	0	1	N	0	2	0	N	1	1	1	1	1
6	51109224	0	0	0	0	0	0	1	N	0	2	0	0	1	1	1	1	1
6	51109228	0	0	0	0	0	0	1	N	0	2	0	0	1	1	1	1	1
6	51109249	0	0	0	0	0	0	1	N	0	2	0	0	1	1	1	1	1
6	51110610	0	0	0	0	0	0	1	N	0	2	0	0	1	1	1	1	1
6	51135086	0	0	0	0	0	0	1	N	0	2	0	0	1	1	1	1	1
6	51208365	0	0	0	1	2	0	1	1	0	2	0	0	1	0	1	1	1
6	51211002	0	0	0	1	2	0	1	1	0	N	0	0	1	0	1	1	1
6	51225040	0	0	0	1	2	0	1	1	0	1	0	0	1	0	1	1	1
6	51225105	0	0	0	1	2	0	1	1	0	1	0	0	1	0	1	1	1
6	51251379	0	0	0	1	2	1	1	1	0	1	0	0	1	0	1	1	1
6	51251423	0	0	0	1	2	1	1	1	0	1	0	0	1	0	1	1	1
6	51251431	0	0	0	1	2	1	1	1	0	1	0	0	1	0	1	1	1
6	51252050	0	0	0	1	2	1	1	1	0	1	0	0	1	0	1	1	1
6	51252059	0	0	0	1	2	1	1	1	0	1	0	0	1	0	1	1	1
6	51254065	0	0	0	1	2	1	1	1	0	1	0	0	1	0	1	1	1
6	51254075	0	0	0	1	2	1	1	1	0	1	0	0	1	0	1	1	1
6	51254157	0	0	0	1	2	1	1	1	0	1	0	0	1	0	1	1	1
6	51333504	0	0	0	1	2	1	1	1	0	1	0	0	1	0	0	1	1
6	51368619	0	0	0	1	2	1	1	1	0	1	N	0	1	0	0	1	1
6	51443023	0	0	0	1	2	1	1	1	1	1	1	0	1	0	0	1	1
6	51446841	0	0	0	1	2	1	1	1	1	1	1	0	1	0	0	1	1
6	51446844	0	0	0	1	2	1	1	1	1	1	1	0	1	0	0	1	1
6	51488375	0	0	0	1	2	1	1	1	1	1	1	0	0	0	0	1	1
6	51532539	0	0	0	1	2	1	1	1	1	1	1	0	0	0	0	1	1
6	51579560	0	0	0	1	2	1	1	1	1	1	1	0	0	0	0	1	1
6	51624773	0	0	0	1	2	1	1	1	1	1	1	0	0	0	0	1	1
6	51624775	0	0	0	1	2	1	1	1	1	1	1	0	0	0	0	1	1
6	51645316	0	0	0	1	2	1	1	1	1	1	1	0	0	0	0	N	1
6	51645318	0	0	0	1	2	1	1	1	1	1	1	0	0	0	0	N	1
6	51645357	0	0	0	1	2	1	1	1	1	1	1	0	0	0	0	N	1
6	51851607	0	0	0	1	2	1	1	1	1	1	1	0	0	0	0	0	1
6	51851630	0	0	0	1	2	1	1	1	1	1	1	0	0	0	0	0	1

## Sheet: Table S4 Interval gene exp
Locus name	FPKM_v4g1	FPKM_v4g2	FPKM_v4g3	FPKM_v4w1	FPKM_v4w2	FPKM_v4w3	FPKM_v6g1	FPKM_v6g2	FPKM_v6g3	FPKM_v6w1	FPKM_v6w2	FPKM_v6w3
Sobic.006G147400	1.79853	5.63101	7.47373	5.48364	4.40343	1.46326	0.99112	14.4677	24.9588	1.65115	3.48839	14.6826
Sobic.006G147450	0	0	0	0	0	0	0	0	0	0	0	0.017569
Sobic.006G147500	0	0	0	0	0	0	0	0.079219	0	0	0	0.123348
Sobic.006G147600	22.5556	20.5258	24.7313	19.492	29.632	24.6064	49.0474	20.1599	10.6657	51.0872	16.6163	23.4625

## Sheet: Table S5 raw agronomic - sugar
Plot	Genotype	Block	Harvest Date	Harvest_Plant	Ant_Plant	Harvest_Ant	Plot Wt.	Stalk Wt.	Panicle Wt.	Grain HI	Juice Vol.	Brix	Brix_Juice	Sugariness	Juiciness	Dry Matter
14EF1019	G	1	2014-09-24	110	74	36	3.8	2.6	1.2	31.6	710	5.5	3905	1501.9	273.1	0.266
14EF1037	G	2	2014-09-24	110	73	37	3.6	2.6	1	27.8	640	4.7	3008	1156.9	246.2	0.259
14EF1064	G	3	2014-09-24	110	74	36	4.2	3	1.2	28.6	710	5.9	4189	1396.3	236.7	0.264
14EF1094	G	4	2014-09-24	110	73	37	4.3	3	1.3	30.2	710	7	4970	1656.7	236.7	0.281
14EF1130	G	5	2014-09-24	110	73	37	4.4	3.5	0.9	20.5	880	6.7	5896	1684.6	251.4	0.316
14EF1145	G	6	2014-09-24	110	74	36	3.4	2.6	0.8	23.5	540	3.3	1782	685.4	207.7	0.255
14EF1018	W	1	2014-09-24	110	74	36	3.2	2.3	0.9	28.1	410	5.5	2255	980.4	178.3	0.273
14EF1036	W	2	2014-09-24	110	75	35	3.5	2.6	0.9	25.7	530	4	2120	815.4	203.8	0.28
14EF1063	W	3	2014-09-24	110	73	37	3.2	2.2	1	31.3	410	6.2	2542	1155.5	186.4	0.291
14EF1095	W	4	2014-09-24	110	73	37	3.6	2.5	1.1	30.6	540	6.6	3564	1425.6	216	0.322
14EF1129	W	5	2014-09-24	110	73	37	2.8	2	0.8	28.6	270	6.4	1728	864	135	0.311
14EF1144	W	6	2014-09-24	110	74	36	3.3	2.7	0.6	18.2	510	3.6	1836	680	188.9	0.263

## Sheet: Table S6 Co-expressed genes
Gene	Annotation
Sobic.001G000100	harpin-induced protein 1 domain containing protein, expressed
Sobic.001G031700	nucleobase-ascorbate transporter, putative, expressed
Sobic.001G039100	oxidoreductase, 2OG-Fe oxygenase family protein, putative, expressed
Sobic.001G063100	DUF593 domain containing protein, expressed
Sobic.001G072700	expressed protein
Sobic.001G109500	OsFBX107 - F-box domain containing protein, expressed
Sobic.001G114100	methyltransferase domain containing protein, expressed
Sobic.001G116700	ubiquitin-conjugating enzyme, putative, expressed
Sobic.001G163800	No apical meristem protein, putative, expressed
Sobic.001G183200	methyl-CpG binding domain containing protein, expressed
Sobic.001G189700	DNAJ heat shock N-terminal domain-containing protein, putative, expressed
Sobic.001G218600	MATH domain containing protein, expressed
Sobic.001G241000	late embryogenesis abundant protein D-34, putative, expressed
Sobic.001G244500	sulfate transporter, putative, expressed
Sobic.001G258900
Sobic.001G264400	hsp20/alpha crystallin family protein, putative, expressed
Sobic.001G268400	26S proteasome non-ATPase regulatory subunit 4, putative, expressed
Sobic.001G272000
Sobic.001G287201
Sobic.001G299200	flavonol synthase/flavanone 3-hydroxylase, putative, expressed
Sobic.001G331301	ATPase, putative, expressed
Sobic.001G332700	pentatricopeptide repeat protein PPR986-12, putative, expressed
Sobic.001G337500	expressed protein
Sobic.001G338100	expressed protein
Sobic.001G350300	helix-loop-helix DNA-binding domain containing protein, expressed
Sobic.001G364500	peptide methionine sulfoxide reductase msrB, putative, expressed
Sobic.001G378550
Sobic.001G388200	ELMO/CED-12 family protein, putative, expressed
Sobic.001G404400	MYB family transcription factor, putative, expressed
Sobic.001G409600	retrotransposon protein, putative, unclassified, expressed
Sobic.001G446900	arginyl-tRNA synthetase, putative, expressed
Sobic.001G472050
Sobic.001G473200	LTPL69 - Protease inhibitor/seed storage/LTP family protein precursor, expressed
Sobic.001G478600	uroporphyrinogen III synthase, putative, expressed
Sobic.001G498200	YT521-B-like family domain containing protein, expressed
Sobic.001G514700	cytochrome P450, putative, expressed
Sobic.001G518700	DEF7 - Defensin and Defensin-like DEFL family, expressed
Sobic.001G529200	no apical meristem protein, putative, expressed
Sobic.002G002700	glutamate receptor, putative, expressed
Sobic.002G002800	glutamate receptor, putative, expressed
Sobic.002G041400	ATP/GTP binding protein, putative, expressed
Sobic.002G042100	gibberellin receptor GID1L2, putative, expressed
Sobic.002G048501
Sobic.002G061600	nodulin, putative, expressed
Sobic.002G069900	OsFBX230 - F-box domain containing protein, expressed
Sobic.002G075600	thaumatin, putative, expressed
Sobic.002G075800	uncharacterized glycosyltransferase, putative, expressed
Sobic.002G115801	expressed protein
Sobic.002G136900
Sobic.002G168800	carotenoid cleavage dioxygenase, putative, expressed
Sobic.002G190500	alpha-amylase precursor, putative, expressed
Sobic.002G190700	cyclin, putative, expressed
Sobic.002G246100
Sobic.002G251900	chaperone protein dnaJ 10, putative, expressed
Sobic.002G252200	expressed protein
Sobic.002G254000	expressed protein
Sobic.002G281200	expressed protein
Sobic.002G298500	LTPL63 - Protease inhibitor/seed storage/LTP family protein precursor, putative, expressed
Sobic.002G313400	pre-mRNA-splicing factor ATP-dependent RNA helicase PRP16, putative, expressed
Sobic.002G325200	harpin-induced protein 1 domain containing protein, expressed
Sobic.002G367400	esterase, putative, expressed
Sobic.002G424200	SNF1-related protein kinase regulatory subunit beta-1, putative, expressed
Sobic.003G016500	histone-lysine N-methyltransferase ATX5, putative, expressed
Sobic.003G027000	OsMADS3 - MADS-box family gene with MIKCc type-box, expressed
Sobic.003G027600	xylosyltransferase, putative, expressed
Sobic.003G051700	universal stress protein domain containing protein, putative, expressed
Sobic.003G074300	expressed protein
Sobic.003G078700	lipid phosphatase protein, putative, expressed
Sobic.003G084900	expressed protein
Sobic.003G088700
Sobic.003G101700	dnaJ domain containing protein, expressed
Sobic.003G106600	3-beta-hydroxysteroid-Delta-isomerase, putative, expressed
Sobic.003G115200	expressed protein
Sobic.003G124000	DNA methyltransferase protein, putative, expressed
Sobic.003G125200
Sobic.003G131700
Sobic.003G141600
Sobic.003G155000	inorganic H+ pyrophosphatase, putative, expressed
Sobic.003G157000	expressed protein
Sobic.003G170501	transposon protein, putative, unclassified, expressed
Sobic.003G170900
Sobic.003G191200	expressed protein
Sobic.003G223600	hydroquinone glucosyltransferase, putative, expressed
Sobic.003G229800	X8 domain containing protein, expressed
Sobic.003G261000	zinc finger family protein, putative, expressed
Sobic.003G280600	senescence-associated protein, putative, expressed
Sobic.003G292600	histidine-containing phosphotransfer protein, putative, expressed
Sobic.003G314100	AGAP000951-PA, putative, expressed
Sobic.003G315500	adhesive/proline-rich protein, putative, expressed
Sobic.003G348700	hydrolase, alpha/beta fold family domain containing protein, expressed
Sobic.003G369400	expressed protein
Sobic.003G379000	OsMADS2 - MADS-box family gene with MIKCc type-box, expressed
Sobic.003G380100	pentatricopeptide, putative, expressed
Sobic.003G410300	zinc-finger protein, putative, expressed
Sobic.003G418733
Sobic.004G010151
Sobic.004G012300	transposon protein, putative, unclassified, expressed
Sobic.004G020200	expressed protein
Sobic.004G034200	STRUBBELIG-RECEPTOR FAMILY 1 precursor, putative, expressed
Sobic.004G035750
Sobic.004G036300	marker Xucw84, putative, expressed
Sobic.004G077000	expressed protein
Sobic.004G082400	josephin, putative, expressed
Sobic.004G092900	puromycin-sensitive aminopeptidase, putative, expressed
Sobic.004G115900	expressed protein
Sobic.004G127400	CK1_CaseinKinase_1.4 - CK1 includes the casein kinase 1 kinases, expressed
Sobic.004G128800	FAD-binding and arabino-lactone oxidase domains containing protein, putative, expressed
Sobic.004G148600	ankyrin, putative, expressed
Sobic.004G156600	SWI/SNF-related matrix-associated actin-dependent regulator of chromatin subfamily A, putative, expressed
Sobic.004G172800	expressed protein
Sobic.004G197400	expressed protein
Sobic.004G260250
Sobic.004G265200	ZOS2-16 - C2H2 zinc finger protein, expressed
Sobic.004G266200	dof zinc finger domain containing protein, putative, expressed
Sobic.004G278650	BURP domain containing protein, expressed
Sobic.004G280600
Sobic.004G288400	harpin-induced protein 1 domain containing protein, expressed
Sobic.004G291000	scarecrow, putative, expressed
Sobic.004G311600	lysM domain-containing GPI-anchored protein precursor, putative, expressed
Sobic.004G323000	SCP-like extracellular protein, expressed
Sobic.004G324900	expressed protein
Sobic.004G329800	BHLH transcription factor, putative, expressed
Sobic.004G338800	no apical meristem protein, putative, expressed
Sobic.004G346300	expressed protein
Sobic.004G349100	SNARE domain containing protein, putative, expressed
Sobic.004G350000	Citrate transporter protein, putative, expressed
Sobic.004G356000	expressed protein
Sobic.005G002700	fatty acid desaturase, putative, expressed
Sobic.005G012400	nucleotidyltransferase, putative, expressed
Sobic.005G030266	zinc finger, C3HC4 type domain containing protein, expressed
Sobic.005G054300	pollen signalling protein with adenylyl cyclase activity, putative, expressed
Sobic.005G086000	nucleoside-triphosphatase, putative, expressed
Sobic.005G096700
Sobic.005G097900	major facilitator superfamily antiporter, putative, expressed
Sobic.005G098200	TKL_IRAK_CR4L.7 - The CR4L subfamily has homology with Crinkly4, expressed
Sobic.005G099500	nucleoside-triphosphatase, putative, expressed
Sobic.005G100800	initiation factor 2 subunit family domain containing protein, expressed
Sobic.005G106900	expressed protein
Sobic.005G110472
Sobic.005G121700	expressed protein
Sobic.005G142800	exportin 1, putative, expressed
Sobic.005G164800	pumilio-family RNA binding repeat domain containing protein, expressed
Sobic.005G172100	ankyrin repeat family protein, putative, expressed
Sobic.005G194200	EARLY flowering protein, putative, expressed
Sobic.005G212100	powdery mildew resistance protein PM3b, putative, expressed
Sobic.005G228250	pollen signalling protein with adenylyl cyclase activity, putative, expressed
Sobic.006G027500	terpene synthase, putative, expressed
Sobic.006G027800	disease resistance RPP13-like protein 1, putative, expressed
Sobic.006G037000
Sobic.006G046100	ubiquitin carboxyl-terminal hydrolase domain containing protein, expressed
Sobic.006G078300
Sobic.006G082600	OsFBX133 - F-box domain containing protein, expressed
Sobic.006G086000	no apical meristem protein, putative, expressed
Sobic.006G087600
Sobic.006G090900	endoglucanase, putative, expressed
Sobic.006G096300	oxidoreductase, aldo/keto reductase family protein, putative, expressed
Sobic.006G119600	GRAM and C2 domains containing protein, putative, expressed
Sobic.006G129900	ribosome recycling factor, putative, expressed
Sobic.006G137300	methyladenine glycosylase, putative, expressed
Sobic.006G147400	no apical meristem protein, putative, expressed
Sobic.006G157600	thioredoxin, putative, expressed
Sobic.006G158800	short-chain dehydrogenase/reductase, putative, expressed
Sobic.006G194600	FERONIA receptor-like kinase, putative, expressed
Sobic.006G197100	DNA binding protein, putative, expressed
Sobic.006G198200	OsFBX151 - F-box domain containing protein, expressed
Sobic.006G201350
Sobic.006G201800	scramblase, putative, expressed
Sobic.006G236300	pectinesterase, putative, expressed
Sobic.006G240000
Sobic.006G248600	expressed protein
Sobic.006G255700
Sobic.006G280600	tubulin folding cofactor B, putative, expressed
Sobic.007G007800	DNA repair metallo-beta-lactamase, putative, expressed
Sobic.007G015400	a_IG002N01.7, putative, expressed
Sobic.007G018700	kinesin motor domain containing protein, putative, expressed
Sobic.007G022200	glutathione S-transferase, putative, expressed
Sobic.007G034000	expressed protein
Sobic.007G039842	expressed protein
Sobic.007G042100	Leucine Rich Repeat family protein, expressed
Sobic.007G060000	octicosapeptide/Phox/Bem1p, putative, expressed
Sobic.007G065700	CRS2-associated factor 2, mitochondrial precursor, putative, expressed
Sobic.007G069600	bromodomain containing protein, expressed
Sobic.007G070900	OsFBL43 - F-box domain and LRR containing protein, expressed
Sobic.007G078500	serine/threonine-protein kinase HT1, putative, expressed
Sobic.007G090460	glycosyl hydrolases family 16, putative, expressed
Sobic.007G112766
Sobic.007G120800	puromycin-sensitive aminopeptidase, putative, expressed
Sobic.007G122866
Sobic.007G143300	expressed protein
Sobic.007G146350
Sobic.007G147901
Sobic.007G202000	pumilio domain-containing protein PPD1, putative, expressed
Sobic.007G206000	dihydroflavonol-4-reductase, putative, expressed
Sobic.007G214500	sucrose transporter BoSUT1, putative, expressed
Sobic.008G007900	expressed protein
Sobic.008G019300	nucleobase-ascorbate transporter, putative, expressed
Sobic.008G020700	ZF-HD protein dimerisation region containing protein, expressed
Sobic.008G022600	E2F-related protein, putative, expressed
Sobic.008G024500	CRP11 - Cysteine-rich family protein precursor, expressed
Sobic.008G025800
Sobic.008G038100	expressed protein
Sobic.008G047900	PE repeat family protein, putative, expressed
Sobic.008G048501	GDSL-like lipase/acylhydrolase, putative, expressed
Sobic.008G060150
Sobic.008G062700	expressed protein
Sobic.008G077800	GDSL-like lipase/acylhydrolase, putative, expressed
Sobic.008G078500
Sobic.008G101100	powdery mildew resistance protein PM3b, putative, expressed
Sobic.008G141300	transposon protein, putative, unclassified, expressed
Sobic.008G144500	ZOS12-09 - C2H2 zinc finger protein, expressed
Sobic.008G161500	ulp1 protease family protein, putative, expressed
Sobic.008G167401	expressed protein
Sobic.008G167500	NBS-LRR disease resistance protein, putative, expressed
Sobic.008G181100
Sobic.008G183100	expressed protein
Sobic.008G187700	expressed protein
Sobic.009G021700	expressed protein
Sobic.009G027200	tetraspanin family protein, putative, expressed
Sobic.009G036800	expressed protein
Sobic.009G071600	no apical meristem protein, putative, expressed
Sobic.009G072300
Sobic.009G097300	CAMK_KIN1/SNF1/Nim1_like.23 - CAMK includes calcium/calmodulin depedent protein kinases, expressed
Sobic.009G103500
Sobic.009G120100	OsSigP5 - Putative Type I Signal Peptidase homologue; employs a putative Ser/His catalytic dyad, expressed
Sobic.009G120800	OsCML15 - Calmodulin-related calcium sensor protein, expressed
Sobic.009G164200	Core histone H2A/H2B/H3/H4 domain containing protein, putative, expressed
Sobic.009G166300	HECT-domain domain containing protein, expressed
Sobic.009G170800	AP2 domain containing protein, expressed
Sobic.009G174866	expressed protein
Sobic.009G192700	ATBARD1/BARD1, putative, expressed
Sobic.009G215100	jacalin-like lectin domain containing protein, expressed
Sobic.009G220600
Sobic.009G221800	reticulon domain containing protein, putative, expressed
Sobic.009G259700	expressed protein
Sobic.010G000300	transmembrane BAX inhibitor motif-containing protein, putative, expressed
Sobic.010G007000	Leucine Rich Repeat family protein, expressed
Sobic.010G009800	OsFBX182 - F-box domain containing protein, expressed
Sobic.010G022200
Sobic.010G028366
Sobic.010G058700	expressed protein
Sobic.010G079650
Sobic.010G091700	helix-loop-helix DNA-binding domain containing protein, expressed
Sobic.010G096400	proteins of unknown function domain containing protein, expressed
Sobic.010G102366
Sobic.010G119900	cadmium tolerance factor, putative, expressed
Sobic.010G141600	erythronate-4-phosphate dehydrogenase domain containing protein, expressed
Sobic.010G145900	phosphatidylinositol 3- and 4-kinase family protein, putative, expressed
Sobic.010G146500	RGH1A, putative, expressed
Sobic.010G157100	zinc finger, C3HC4 type domain containing protein, expressed
Sobic.010G164200	osFTL12 FT-Like12 homologous to Flowering Locus T gene; contains Pfam profile PF01161: Phosphatidylethanolamine-binding protein, expressed
Sobic.010G164900	SWIM zinc finger family protein, expressed
Sobic.010G172200	cytochrome P450, putative, expressed
Sobic.010G175900	peptide transporter PTR2, putative, expressed
Sobic.010G176800	ABC transporter, ATP-binding protein, putative, expressed
Sobic.010G182500	ras-related protein, putative, expressed
Sobic.010G215300	cyclin-dependent kinase B2-1, putative, expressed
Sobic.010G218000	rabGAP/TBC domain-containing protein, putative, expressed
Sobic.010G225801
Sobic.010G236100	C2 domain containing protein, expressed
Sobic.010G252000
Sobic.010G252800	glutathione S-transferase, putative, expressed
Sobic.010G268800	DUF677 domain containing protein, putative, expressed
Sobic.010G273400	Leucine Rich Repeat family protein, expressed
Sobic.010G278900	expressed protein

## Sheet: Table S7 GWAS phenotypes
Taxa	midrib
Achirie	1.33333
Adjito	2
AKWANE	1
Alamaya1	1
Alamaya2	1
Alamaya3	1
AMM1051	2
AMM721	1.5
Amo_Koire	2
Andiwo	2
Andiwo1	2
Andiwo2	2
Andiwo3	2
Andiwo4	2
Andiwo5	2
AndiwoIII57	2
Atlas	0
Atlas1	0
Axtel	0
Ayicha	2
Ayuak	2
B35	2
Bailey	0
Bassi	2
Bassi_Gaoya	2
Bassi_Kaba	2
Bayeri	2
Belko	2
Bimbiri_Ba	2
Bimbiri_Guesse	2
Bimbiri_Sara	2
Bishehe	2
Blue_Ribbon	0
BOBAKPIPA	2
Boure	2
Bouwoubou	2
Brandes	0.666667
Brawley	0
Caxa	0
Chedomaba	0
CHIMPAMBA	2
Co_1	2
Collier1	0.75
Colman	0
Colman1	0
Coulho	2
Cowley	0
Cullubi	1
Cunningham_Atlas	0
Dale	0.333333
Danton	2
DARA_FARAFARA_KAEL	2
DAWANTOU	2
Della	0
Demba_Ile1	2
Demba_Ile2	2
DERI	2
Diansa_Dagafara	2
Digaff	2
DJOFELA	2
Dobbs	2
DOBI_FAROU	2
Dompago	2
Dorokon	2
Dorokon1	2
Dorokon2	2
Dorokon3	2
Doronko	2
Doumounou	2
Durra1	2
Durra2	2
E_65	2
E22	2
EKA_OR_OKA_BABA	2
EKPAN_DZUNGI	2
Ellis	0
Embaratai	2
Eme_Na	2
Eme_Titie	2
Epo	2
Eth_Sel_No4	2
ETS_2049	1
ETS_2074	1
ETS_2119	2
ETS_2121	1
ETS_2202	2
ETS_2222	2
ETS_2293	2
ETS_2322	1
ETS_2472	2
ETS_2510	2
ETS_2610	2
ETS_2647	2
ETS_2693	0.5
ETS_2695	2
ETS_2710	2
ETS_2727	1
ETS_2748	1.66667
ETS_2755	2
ETS_2783	2
ETS_2814	2
ETS_2838	2
ETS_2908	2
ETS_2915	2
ETS_2972	2
ETS_3045	2
ETS_3077	2
ETS_3131	2
ETS_3176	2
ETS_3181	2
ETS_3262	2
ETS_3307	2
ETS_3472	2
ETS_3475	2
ETS_3553_A	2
ETS_3674	2
ETS_3705	2
ETS_3715	2
ETS_3823	2
ETS_3862	2
ETS_3934	2
ETS_3979	2
ETS_3982	2
ETS_4099	2
ETS_4107A	2
ETS_4107B	2
ETS_4118	2
ETS_4120	2
ETS_4121	2
ETS_4124	2
ETS_4316	2
ETS_4344	2
ETS_4390A	2
ETS_4390B	2
ETS_4498	2
ETS_4523	2
ETS_4529	2
ETS_4541	2
ETS_4542	2
ETS_4547_A	2
ETS_4548A	2
ETS_4548B	2
ETS_4675	2
ETS_4753	2
ETS_4893	2
FARAFARA	2
Feteritaabuderega	2
Gadiaba_Ba	2
Gadiaba_Blema	2
Gadiaba_Sioli	2
Gadiaba1	2
Gadiaba2	2
Gadiaba3	2
GASSABI	0
GIWA	2
Grassl	0.25
Grif16016	2
Grif16024	2
GS109	2
Heme_Doumo1	2
Heme_Doumo2	2
Heme_Pilou	2
Iceberg	0
ICSV745	2
Inatiawabi	2
Inyangentombi	1.5
IS_10005	2
IS_10013	2
IS_10105	2
IS_10168	2
IS_11014	2
IS_11036	2
IS_11044	0
IS_11057	2
IS_11058	2
IS_11059	2
IS_11068	0
IS_11077	2
IS_11079	1
IS_11083	0
IS_11084	2
IS_11090	2
IS_11108	2
IS_11160	2
IS_11201	2
IS_11222	2
IS_11228	2
IS_11234	2
IS_11236	2
IS_11238	2
IS_11249	2
IS_11253	2
IS_11257	2
IS_11260	2
IS_11264	2
IS_11265	2
IS_11267	2
IS_11268	2
IS_11270	2
IS_11273	2
IS_11276	2
IS_11277	2
IS_11280	2
IS_11293	0
IS_11295	1.5
IS_11298	2
IS_11300	2
IS_11301	2
IS_11303	2
IS_11305	2
IS_11320	2
IS_11321	0.5
IS_11335	2
IS_11336	2
IS_11350	2
IS_11358	2
IS_11359	0
IS_11360	0
IS_11362	2
IS_11369	2
IS_11378	2
IS_11382	2
IS_11390	2
IS_11391	2
IS_11407	0
IS_11419	2
IS_11442	2
IS_11453	2
IS_11456	2
IS_11459	2
IS_11463	2
IS_11548	2
IS_11560	2
IS_11572	2
IS_11574	2
IS_11576	2
IS_11590	2
IS_11720	2
IS_11731	2
IS_11771	2
IS_11824	2
IS_11838	2
IS_11841	2
IS_11845	2
IS_11846	2
IS_11865	2
IS_11880	2
IS_11889	2
IS_11904	2
IS_11905	2
IS_11922	2
IS_11984	2
IS_12084	0.333333
IS_12091	0.5
IS_12117	2
IS_12127	2
IS_12207	2
IS_12252	0
IS_12624	2
IS_13256	2
IS_13305	2
IS_13306	1
IS_13515	2
IS_13554	0
IS_19242	2
IS_20043	2
IS_2131	2
IS_22809	2
IS_22831	2
IS_22849	2
IS_22852	2
IS_22853	2
IS_22863	2
IS_22868	2
IS_22884	2
IS_22887	2
IS_22888	2
IS_23034	2
IS_24800	2
IS_24920	2
IS_25061	2
IS_25108	2
IS_25302	2
IS_25325	2
IS_25384	2
IS_25576	2
IS_26386	2
IS_2678	2
IS_26849	2
IS_2958	2
IS_3042	2
IS_3046	2
IS_30975	2
IS_7739	2
IS_8029	2
IS_9089	2
IS_9191	2
IS13611	2
IS13647	2
IZ_236	2
Jerima	2
Juar	2
K1137	2
Kabiri	2
Kade_Balia	0.5
Kade_Berkoujon	0
KafirSlongi	1.75
Kalla_Ka	2
Kalla_Niegue	2
Kamandri	1
Kaoliang1	2
Keller	0
Kende_Ble	2
Kende_Die	2
Keninke	2
Keninke_Gele	2
Keninke_Niteli	2
Kinti_Sonkou	2
Kinto	2
Koube_Baledje	2
Kulum	2
Kumba	2
L31Emiroit	2
LABALWA	2
LANDI	2
Leoti	0
LGV_88_1_DWARF	2
Lisi	2
Lotori	2
Luwaiah	2
M81E	0
MA38	2
MA56	2
Mabior	1.5
Malnal	1.33333
MANALEK	2
Manyoble	0
Marada	2
Mashila1	2
Mashila10	1.5
Mashila11	2
Mashila2	2
Mashila3	2
Mashila4	2
Mashila5	2
Mashila7	2
Mashila8	2
Mashila9	2
Maska	2
MASUNGI	2
MBONE	2
McLean_Starchy	0
Mclean1	0
Mclean2	0
MER602	1
MER782	0
MER8223	0
Merasi	0.666667
Mila	2
Mla	2
MLAKESSEMA	2
MN_2136	0
MN_2365	2
MN_2386	0
MN_4583	2
Mn1060	0
Mn2680	0
Mn2740	2
Mn2812	2
Mn2826	0
Mn2870	0
Mn291	0
Mn3083	0
Mn3382	1.25
Mn35	0
Mn410	1
Mn4125	2
Mn4135	0
Mn4466	1.5
Mn4566	0
Mn818	0
MOBIOR	2
MORO	2
MRV_164	2
MRV_22	2
Mwee	2
N100	0
N108	0.5
N109	0
N110	0
N111	0
N98	0
N99	0
Nagadelmur	1
Naisisie	2
Namuse	2
Ndonga	2
Nemaka	2
Nerumboer	0.75
Nie_Nie_Ble	2
Nieniefi1	2
Nieniefi2	2
Nieniefi3	2
Nieniko_Dagafara	2
Nieniko_Tiema	2
Nieniko1	2
Nieniko2	2
Nieniko3	2
Nieniko4	2
Nieniko5	2
Nio	2
Nio_Die	2
Nionifi1	2
Nionifi2	2
Nkona	2
No1632	2
No1952	2
No242	2
No944	0.5
NTenimissa	2
Nvarkan	2
NyachongRao	2
Nyakachaye	2
Nyakawadida	2
Nyar_Ramula	2
Nyatanganyika	2
Nytwal	2
Ochuti1	2
Ochuti2	2
Ochuti3	2
Ochuti4	2
Ochuti5	2
OKA	2
Orange3	2
PARAXOVON	2
PARKONGE	2
PB_47	2
PI452511	0
PI452519	2
PI452525	2
PI452529	1.5
PI452533	2
PI452534	2
PI452563	2
PI452567	2
PI452577	2
PI452578	2
PI452584	2
PI452587	2
PI452590	2
PI452611	2
PI452616	2
PI452625	1.5
PI452628	2
PI452632	2
PI452639	2
PI452640	2
PI452648	2
PI452656	2
PI452658	2
PI452659	2
PI452662	2
PI452665	2
PI452668	2
PI452669	2
PI452693	2
PI452697	2
PI452713	1
PI452729	2
PI452736	2
PI452753	2
PI452756	2
PI452761	2
PI452770	2
PI452789	2
PI452804	2
PI452807	2
PI452808	1.5
PI452844	0
PI452845	1
PI452850	2
PI452851	2
PI452874	2
PI452890	1
PI452891	2
PI452906	2
PI452927	2
PI452930	2
PI452931	2
PI452940	1.5
PI452942	2
PI452943	2
PI452946	2
PI452947	2
PI452958	2
PI452967	2
PI452968	2
PI452980	2
PI452982	2
PI452984	2
PI452987	2
PI452988	2
PI452990	2
PI452991	2
PI452994	2
PI452995	2
PI453006	2
PI453014	1
PI453016	2
PI453021	2
PI453030	2
PI453035	2
PI453036	0
PI453056	2
PI453081	2
PI453086	0
PI453109	2
PI453110	2
PI453115	2
PI453118	2
PI453121	1
PI453123	2
PI453127	2
PI453129	2
PI453136	2
PI453145	2
PI453146	1
PI453157	2
PI453162	2
PI453179	2
PI453183	2
PI453215	2
PI453216	2
PI453217	2
PI453219	2
PI453221	2
PI453224	2
PI453233	2
PI453234	2
PI453236	2
PI453237	2
PI453238	2
PI453241	2
PI453245	2
PI453246	2
PI453257	2
PI453269	2
PI453281	2
PI453288	2
PI453290	2
PI453312	2
PI453315	2
PI453326	2
PI453328	2
PI453329	2
PI453330	2
PI453335	2
PI453336	1.5
PI453339	2
PI453341	2
PI453346	2
PI453349	2
PI453354	2
PI453363	0
PI453365	0
PI453367	2
PI453370	2
PI453392	2
PI453393	2
PI453395	2
PI453433	2
PI453463	2
PI453464	2
PI453490	2
PI453494	2
Planter	0
PRE0002	2
PRE0003	0.4
PRE0004	2
PRE0006	2
PRE0007	2
PRE0010	1
PRE0012	0.666667
PRE0013	0
PRE0016	1.33333
PRE0019	0.5
PRE0020	0.5
PRE0021	1
PRE0022	0.333333
PRE0023	0.335777
PRE0025	0.333333
PRE0027	0
PRE0028	0.23125
PRE0029	0.5
PRE0030	0.666667
PRE0033	0
PRE0035	1
PRE0036	0.333333
PRE0037	1
PRE0038	0.25
PRE0041	0.4
PRE0042	0
PRE0043	2
PRE0048	2
PRE0049	1.25
PRE0051	2
PRE0053	2
PRE0054	2
PRE0055	2
PRE0056	2
PRE0057	2
PRE0058	2
PRE0060	2
PRE0061	2
PRE0062	2
PRE0063	0.125
PRE0064A	2
PRE0064B	1.33333
PRE0066	2
PRE0067	2
PRE0068	2
PRE0069	1.5
PRE0072	2
PRE0073	2
PRE0074	2
PRE0075	2
PRE0077	2
PRE0078	2
PRE0079	2
PRE0080	2
PRE0083	2
PRE0086	2
PRE0087	2
PRE0090	2
PRE0091	2
PRE0092	1
PRE0093	2
PRE0094	2
PRE0096	2
PRE0097	2
PRE0098	2
PRE0099	2
PRE0100	2
PRE0101	2
PRE0103	2
PRE0105	2
PRE0106	1
PRE0109	2
PRE0110	0
PRE0112	0.666667
PRE0113	2
PRE0114	0
PRE0115	2
PRE0118	0
PRE0119	1
PRE0120	0
PRE0123	0
PRE0124	2
PRE0126	0.6
PRE0127	2
PRE0131	2
PRE0132	2
PRE0134	2
PRE0135	2
PRE0136	2
PRE0137	2
PRE0138	2
PRE0139	2
PRE0140	2
PRE0141	2
PRE0142	0
PRE0144	2
PRE0145	2
PRE0146	2
PRE0147	2
PRE0150	2
PRE0155	2
PRE0156	2
PRE0157	0.333333
PRE0158	0.333333
PRE0159	0.8
PRE0161	1.75
PRE0165	2
PRE0166	2
PRE0167	2
PRE0170	0.333333
PRE0171	2
PRE0172	1
PRE0176	0
PRE0178	0.333333
PRE0179	1.33333
PRE0180	1
PRE0181	0.333333
PRE0181A	0
PRE0181B	0
PRE0182	2
PRE0183	2
PRE0185	2
PRE0186	1.8
PRE0187	2
PRE0188	2
PRE0191	2
PRE0192	2
PRE0193	0.25
PRE0196	2
PRE0199	1.33333
PRE0200	0.25
PRE0201	0.666667
PRE0206	0.5
PRE0207	2
PRE0208	0.4
PRE0210	1.66667
PRE0211	2
PRE0212	2
PRE0214	0.5
PRE0215	2
PRE0216	0.666667
PRE0217	2
PRE0223	2
PRE0224	0.333333
PRE0226	0.333333
PRE0227	2
PRE0228	0
PRE0229	2
PRE0230	0
PRE0231	0
PRE0233	1
PRE0235	2
PRE0237	2
PRE0239	0
PRE0240	0.25
PRE0241	2
PRE0242	2
PRE0244	2
PRE0245	2
PRE0248	2
PRE0250	2
PRE0252	2
PRE0253	1.5
PRE0254	2
PRE0256	2
PRE0257	2
PRE0258	2
PRE0259	2
PRE0261	2
PRE0262	2
PRE0265	2
PRE0268	0.333333
PRE0269	2
PRE0270	2
PRE0271	2
PRE0272	1.25
PRE0273	2
PRE0275	2
PRE0277	1.66667
PRE0278	2
PRE0279	2
PRE0281	0.125
PRE0282	2
PRE0284	2
PRE0285	2
PRE0289	2
PRE0290	2
PRE0291	2
PRE0292	2
PRE0293	1.8
PRE0295	2
PRE0296	2
PRE0297	2
PRE0298	2
PRE0299	2
PRE0300	2
PRE0301	2
PRE0303	2
PRE0305	0.5
PRE0306	0.6
PRE0307	2
PRE0308	0.25
PRE0309	0.25
PRE0311	0.25
PRE0315	2
PRE0317	2
PRE0319	2
PRE0320	2
PRE0322	2
PRE0324	2
PRE0325	2
PRE0328	2
PRE0329	2
PRE0330	0.5
PRE0331	2
PRE0332	2
PRE0333	2
PRE0334	2
PRE0337	2
PRE0338	1.66667
PRE0339	2
PRE0340	0.8
PRE0342	2
PRE0344	2
PRE0345	2
PRE0347	2
PRE0348	2
PRE0349	2
PRE0350	2
PRE0351	2
PRE0353	2
PRE0354	2
PRE0356	1.6
PRE0358	2
PRE0362	2
PRE0366	2
PRE0367	2
PRE0368	2
PRE0369	2
PRE0370	2
PRE0371	2
PRE0372	2
PRE0373	2
PRE0374	2
PRE0377	0
PRE0380	2
PRE0382	2
PRE0384	2
PRE0386	2
PRE0387	2
PRE0388	2
PRE0389	2
PRE0391	2
PRE0392	0
PRE0393	2
PRE0394	2
PRE0396	2
PRE0397	2
PRE0398	2
PRE0399	2
PRE0401	0
PRE0402	1.8
PRE0403	2
PRE0405	2
PRE0406	1.6
PRE0407	2
PRE0408	2
PRE0413	2
PRE0417	2
PRE0418	1.25
PRE0420	2
PRE0422	2
PRE0423	0.333333
PRE0424	2
PRE0425	1.66667
PRE0426	1.5
PRE0427	2
PRE0428	2
PRE0430	0.5
PRE0431	0.5
PRE0432	2
PRE0435	2
PRE0437	2
PRE0441	2
PRE0442	2
PRE0445	2
PRE0449	2
PRE0450	2
PRE0451	2
PRE0452	2
PRE0454	1.8
PRE0455	1.75
PRE0457	2
PRE0459	1.66667
PRE0460	2
PRE0462	1.33333
PRE0464	0.833333
PRE0465	1.33333
PRE0466	1
PRE0467	2
PRE0468	1.83333
PRE0471	1.71429
PRE0472	2
PRE0473	0
PRE0475	0.25
PRE0477	0.75
PRE0480	0.333333
PRE0482	0.2
PRE0483	0.75
PRE0484	0.2
PRE0485	2
PRE0489	0
PRE0490	2
PRE0491	0.25
PRE0492	0.2
PRE0493	0.75
PRE0494	0
PRE0496	2
PRE0497	0.666667
PRE0498	0.25
PRE0499	0.2
PRE0500	0
PRE0501	2
PRE0502	2
PRE0504	2
PRE0508	0.25
PRE0512	2
PRE0514	2
PRE0515	2
PRE0516	2
PRE0519	2
PRE0520	2
PRE0522	2
PRE0523	2
PRE0525	2
PRE0526	2
PRE0527	2
PRE0528	2
PRE0529	2
PRE0530	2
PRE0532	2
PRE0534	2
PRE0536	2
PRE0537	2
PRE0538	2
PRE0543	2
PRE0544	2
PRE0545	2
PRE0546	2
PRE0549	2
PRE0550	2
PRE0553	2
PRE0557	2
PRE0558	2
PRE0559	1.8
PRE0562	2
PRE0563	2
PRE0564	2
PRE0565	2
PRE0566	2
PRE0567	2
PRE0568	2
PRE0569	2
PRE0572	2
PRE0574	2
PRE0575	0
PRE0577	0.333333
PRE0578	2
PRE0580	0.2
PRE0581	2
PRE0584	0.5
PRE0586	0.2
PRE0587	0.333333
PRE0589	0.333333
PRE0590	2
PRE0593	2
PRE0599	2
PRE0600	1.66667
PRE0601	2
PRE0603	2
PRE0605	2
PRE0606	2
PRE0609	2
PRE0610	2
PRE0614	1
PRE0620	0
PRE0621	2
PRE0623	2
PRE0624	2
PRE0625	0
PRE0626	0
PRE0628	0
PRE0629	2
PRE0630	0
PRE0631	0
PRE0632	0
PRE0634	0
PRE0635	1
PRE0637	0
PRE0639	0.5
PRE0641	1
PRE0642	2
PRE0643	0.666667
PRE0644	0
PRE0645	2
PRE0646	0
PRE0647	2
PRE0649	0
PRE0653	2
PRE0654	2
PRE0657	2
PRE0671	1.5
PRE0672	0
PRE0679	2
PRE0680	2
PRE0681	2
PRE0682	1
PRE0683	0.125
PRE0686	2
PRE0687	0.625
PRE0689	2
PRE0690	2
PRE0691	1
PRE0692	2
PRE0693	1.5
PRE0694	2
PRE0695	2
PRE0700	2
PRE0701	0
PRE0702	1.5
PRE0704	2
PRE0705	2
PRE0706	0.5
PRE0707	0.2
PRE0708	0.5
PRE0712	0
PRE0715	2
PRE0716	2
PRE0719	0.333333
PRE0720	2
PRE0721	0
PRE0723	1
PRE0724	2
PRE0725	2
PRE0726	1.33333
PRE0727	0
PRE0728	0
PRE0730	2
PRE0731	0
PRE0732	0
PRE0733	2
PRE0734	2
PRE0736	1
PRE0737	0.5
PRE0738	2
PRE0748	2
PRE0749	0
PRE0751	2
PRE0755	2
PRE0756	2
PRE0760	2
PRE0761	1
PRE0762	1
PRE0763	0.5
PRE0764	1
PRE0770	0
PRE0774	1
PRE0780	2
PRE0781	0.5
PRE0782	2
PRE0784	0.333333
PRE0790	2
PRE0797	0
PRE0798	2
PRE0800	2
PRE0803	2
PRE0804	0.333333
PRE0805	2
PRE0807	0
PRE0808	2
PRE0810	0
PRE0817	2
PRE0819	2
PRE0821	1
PRE0823	2
PRE0826	1.66667
PRE0827	2
PRE0830	2
PRE0831	1
PRE0832	0
PRE0834	2
PRE0835	2
PRE0837	2
PRE0839	2
PRE0841	2
PRE0842	0.5
PRE0847	2
PRE0848	2
PRE0851	1.5
PRE0852	2
PRE0859	1.6
PRE0863	2
PRE0863A	2
PRE0863B	1.66667
PRE0865	2
PRE0875	2
PRE0876	0
PRE0888	1.33333
PRE0891	2
PRE0899	2
PRE0902	2
PRE0905	2
PRE0906	0
PRE0910	2
PRE0913	0.6
PRE0919	2
PRE0924	0.25
PRE0935	0
PRE0947	2
PRE0949	0
PRE0951	2
PRE0956	2
PRE0958	2
PRE0963	1
PRE0964	2
PRE0968	2
PRE0969	2
PRE0970	0
PRE0971	2
PRE0972	0
PRE0975	2
PRE0979	0
PRE0982	0
PRE0987	2
PRE0991	2
PRE0998	2
PRE0999	2
PRE1014	2
PRE1015	2
PRE1017	1.33333
PRE1019	2
PRE1021	2
PRE1022	2
PRE1023	2
PRE1024	2
PRE1025	2
PRE1031	2
PRE1033	2
PRE1038	2
PRE1039	2
PRE1040	2
PRE1047	2
PRE1049	2
PRE1055	0
PRE1063	2
PRE1067	2
PRE1069	0
PRE1070	0.25
PRE1072	1.75
PRE1074	0
PRE1076	2
PRE1077	0
PRE1079	0
PRE1080	0
PRE1083	0
PRE1084	0
PRE1088	2
PRE1088A	2
PRE1088B	2
PRE1089	2
PRE1101	1.5
PRE1104	1.5
PRE1107	0
PRE1108	2
PRE1109	2
PRE1111	2
PRE1116	2
PRE1117	2
PRE1118	2
PRE1123	2
PRE1124	2
PRE1125	2
PRE1154	1.66667
PRE1155	2
PRE1156	2
PRE1157	1.33333
PRE1158	2
PRE1160	2
PRE1166	2
PRE1172	2
PRE1184	1.5
PRE1186	1.75
PRE1201	1
PRE1203	2
PRE1205	2
PRE1211	2
PRE1214	2
PRE1215	0.25
PRE1218	1.5
PRE1222	2
PRE1229	2
PRE1237	1.6
PRE1246	2
PRE1261	0.666667
PRE1262	1
PRE1263	0
PRE1271	0.25
PRE1287	0
PRE1293	2
PRE1300	2
PRE1302	0
PRE1305	0
PRE1313	0
PRE1314	0
PRE1316	0
PRE1317	0
PRE1318	0.125
PRE1319	0
PRE1320	1
PRE1321	2
PRE1322	2
PRE1328	0.5
PRE1329	0.666667
PRE1330	1.25
PRE1337	2
PRE1338	2
PRE1345	0.666667
PRE1424	2
PRE1426	1
PRE1439	2
PRE1440	2
PRE1441	2
PRE1442	2
PRE1446	2
PRE1451	2
PRE1463	2
PRE1476	2
PRE1484	1.33333
PRE1489	1
PRE1494	1.66667
PRE1506	0.25
PRE1552	0
Preta	2
R_403	2
R_413	2
R_42	2
R_445	2
R_484	2
R_495A	2
R_495B	2
Rachar	2
Rahmetallagallaba	0
Ramada	0
Rancher1	0
RedAmber	0
Redlosinga	2
RedTop	0
REKA	2
Rio1	0
Rio2	0
Rox_Orange	0
Rox_Orange1	0
RoxOrange	0
SA_2299	2
SA_2362	2
SA1	2
SA2	2
Sabina	2
Saccaline	0
Sakoika_Ble	2
Sakoika1	2
Sakoika2	2
Sambadyabo	2
Sambanieri	2
Samonko1	2
Samonko2	2
Sapling	0
SC0002	0
SC0006	2
SC0007	2
SC0013	2
SC0016	1
SC0017	0
SC0023	1
SC0024	0
SC0025	0
SC0029	2
SC0030	0
SC0031	0
SC0035	2
SC0037	1
SC0042	1
SC0043	2
SC0049	1
SC0053	2
SC0056	2
SC0058	2
SC0060	2
SC0061	1
SC0067	2
SC0072	1
SC0074	1
SC0077	2
SC0080	2
SC0083	2
SC0084	2
SC0086	2
SC0091	2
SC0093	2
SC0094	2
SC0100	0
SC0101	2
SC0105	2
SC0106	1
SC0109	2
SC0112	1
SC0114	0
SC0115	0
SC0118	1
SC0119	2
SC0121	2
SC0123	2
SC0127	2
SC0131	2
SC0132	2
SC0134	2
SC0136	2
SC0137	2
SC0138	2
SC0140	2
SC0142	0
SC0144	1
SC0145	1
SC0146	2
SC0150	2
SC0155	0
SC0157	0
SC0159	0
SC0165	2
SC0166	2
SC0170	1
SC0172	0
SC0173	0
SC0178	1
SC0184	2
SC0185	2
SC0188	1
SC0192	2
SC0193	2
SC0195	2
SC0196	2
SC0201	2
SC0202	0
SC0203	1
SC0205	0
SC0208	1
SC0212	2
SC0213	2
SC0215	1
SC0216	2
SC0222	2
SC0224	0
SC0228	1
SC0229	2
SC0230	1
SC0231	0
SC0233	2
SC0237	2
SC0239	0
SC0240	2
SC0242	2
SC0243	2
SC0244	2
SC0245	2
SC0247	2
SC0250	2
SC0253	2
SC0256	2
SC0257	2
SC0259	1
SC0260	2
SC0262	1
SC0267	2
SC0268	0
SC0269	0
SC0270	2
SC0273	2
SC0275	2
SC0276	0
SC0277	2
SC0281	0
SC0290	2
SC0296	2
SC0297	2
SC0298	1
SC0299	0
SC0301	2
SC0305	0
SC0314	2
SC0317	2
SC0319	0
SC0320	2
SC0324	0
SC0331	2
SC0334	2
SC0335	2
SC0336	2
SC0338	2
SC0339	2
SC0340	2
SC0343	2
SC0344	2
SC0345	2
SC0347	2
SC0349	1
SC0350	1
SC0351	1
SC0353	2
SC0354	2
SC0356	2
SC0358	2
SC0369	2
SC0370	1
SC0371	2
SC0374	2
SC0386	2
SC0389	2
SC0391	2
SC0396	2
SC0398	2
SC0399	2
SC0400	2
SC0401	2
SC0403	2
SC0405	0
SC0406	1
SC0407	1
SC0411	0
SC0417	1
SC0418	2
SC0427	2
SC0428	2
SC0435	2
SC0441	2
SC0451	2
SC0452	2
SC0459	1
SC0462	2
SC0463	2
SC0467	2
SC0468	2
SC0471	1
SC0473	0
SC0475	2
SC0477	2
SC0479	0
SC0482	2
SC0483	1
SC0489	0
SC0490	1
SC0492	0
SC0493	0
SC0494	2
SC0499	1
SC0501	2
SC0505	0
SC0508	2
SC0512	2
SC0515	2
SC0516	2
SC0517	1
SC0520	2
SC0521	1
SC0523	2
SC0525	2
SC0526	1
SC0529	2
SC0536	2
SC0542	2
SC0547	2
SC0556	2
SC0557	2
SC0562	1
SC0564	1
SC0566	2
SC0568	2
SC0569	2
SC0581	1
SC0584	1
SC0587	1
SC0589	1
SC0590	2
SC0599	0
SC0602	2
SC0603	0
SC0606	0
SC0614	1
SC0618	2
SC0620	1
SC0623	2
SC0624	2
SC0631	0
SC0632	0
SC0637	2
SC0639	2
SC0640	2
SC0644	2
SC0645	2
SC0646	2
SC0647	0
SC0655	2
SC0663	0
SC0672	2
SC0673	1
SC0680	2
SC0681	2
SC0685	0
SC0686	2
SC0690	2
SC0691	1
SC0701	2
SC0705	2
SC0708	0
SC0712	0
SC0713	0
SC0725	2
SC0727	0
SC0730	1
SC0733	2
SC0736	0
SC0738	2
SC0741	1
SC0749	2
SC0753	2
SC0755	2
SC0756	0
SC0757	1
SC0761	1
SC0764	0
SC0770	1
SC0779	2
SC0781	1
SC0790	1
SC0800	2
SC0804	2
SC0805	1
SC0807	2
SC0808	2
SC0810	0
SC0814	2
SC0817	1
SC0819	2
SC0821	1
SC0826	2
SC0831	0
SC0833	2
SC0834	2
SC0841	2
SC0842	1
SC0847	2
SC0852	1
SC0854	2
SC0860	2
SC0865	2
SC0868	2
SC0877	2
SC0878	2
SC0888	1
SC0891	2
SC0893	2
SC0895	2
SC0899	2
SC0905	1
SC0913	1
SC0914	2
SC0919	2
SC0923	1
SC0924	0
SC0929	2
SC0937	0
SC0942	0
SC0947	2
SC0950	0
SC0956	0
SC0963	2
SC0965	1
SC0969	2
SC0971	2
SC0972	0
SC0975	2
SC0979	0
SC0982	0
SC0987	2
SC0991	2
SC1014	2
SC1017	2
SC1019	2
SC1031	1
SC1038	2
SC1039	0
SC1047	1
SC1049	2
SC1055	0
SC1056	0
SC1065	2
SC1067	2
SC1069	0
SC1074	1
SC1084	0
SC1085	2
SC1088	0
SC1097	2
SC1101	2
SC1103	2
SC1104	1
SC1107	2
SC1109	2
SC1111	1
SC1116	0
SC1120	2
SC1123	2
SC1124	2
SC1156	2
SC1157	2
SC1159	1
SC1177	2
SC1179	2
SC1193	0
SC1203	2
SC1216	2
SC1218	1
SC1222	2
SC1237	2
SC1246	2
SC1262	1
SC1271	0
SC1287	0
SC1300	2
SC1302	1
SC1313	0
SC1314	2
SC1319	0
SC1320	0
SC1322	2
SC1325	2
SC1328	2
SC1329	1
SC1330	2
SC1337	2
SC1338	1
SC1345	1
SC1416	2
SC1424	2
SC1441	2
SC1446	2
SC1471	2
SC1484	2
SC1506	2
SCPRE0572	2
Seguetena1	2
Seguetena2	2
Serere	2
Sg_3965	2
Sg_3981	2
Sg_3982	2
Shbina	2
Siam_Beirade	0
Simon	0
Smith	0
Sonikoura	2
Soo	2
Sorgrass	2
SORGRASS	2
Soroti	2
Soumaninke	2
StandardEarlyHegari	0
SucreDrome	2
SugarDrip1	2
SugarDrip2	0
Sumac108	0
Tada	0
TAPASOHIRA	2
Tchinlouol	2
TchinlouolA	2
TchinlouolB	2
Tegevini	0
Texas_Double_Sweet	2
Theis	0
ThokB	2
TONNETOLOO	2
Top76_6	0
Tracy	0
Tugelaferry	2
Tukureta	2
Tutobo	2
Umbrella	0
UT23	2
Wadfurwhite	0
White_African1	0
White_African2	0
WhiteMammoth	0
Wiley_Sorgo	0
WilliamsSorgo	0
Wray	0
ZM_0327	2
ZM_0791	0
ZM_1356	2
ZMA_5288	2
ZMA_5290	2
ZMA_5292	2
ZMA_5293	2
ZMA_5327	2
ZMA_5345	2
ZMA_5356	2
ZMA_5373	2
ZMA_5376	2
ZMA_5379	2

## Sheet: Table S8 raw agronomic - grain
Sample.ID	Block	Location	Geno	WAA	Tissue	Wet.weight (g)	Dry.weight (g)	moisture
16EIG001	1	EF	G	0	Inflorescence	35.765	15.26	0.573326
16EIG002	2	EF	G	0	Inflorescence	31.88	13.84	0.565872
16EIG003	3	EF	G	0	Inflorescence	25.81	11.56	0.552112
16EIG004	4	EF	G	0	Inflorescence	26.725	12.18	0.544247
16EIW001	1	EF	W	0	Inflorescence	41.31	17.545	0.575284
16EIW002	2	EF	W	0	Inflorescence	28.84	NA	NA
16EIW003	3	EF	W	0	Inflorescence	21.305	10.3	0.516545
16EIW004	4	EF	W	0	Inflorescence	36.12	15.42	0.57309
16ELG001	1	EF	G	0	Leaf	83	29	0.650602
16ELG002	2	EF	G	0	Leaf	77.5	25	0.677419
16ELG003	3	EF	G	0	Leaf	63	25	0.603175
16ELG004	4	EF	G	0	Leaf	65.5	27	0.587786
16ELW001	1	EF	W	0	Leaf	80	32.5	0.59375
16ELW002	2	EF	W	0	Leaf	52.5	12.72	NA
16ELW003	3	EF	W	0	Leaf	54.5	23	0.577982
16ELW004	4	EF	W	0	Leaf	79.5	32	0.597484
16ESG001	1	EF	G	0	Stalk	276.5	100	0.638336
16ESG002	2	EF	G	0	Stalk	252.5	98	0.611881
16ESG003	3	EF	G	0	Stalk	210	76	0.638095
16ESG004	4	EF	G	0	Stalk	238.5	90.5	0.620545
16ESW001	1	EF	W	0	Stalk	282	111	0.606383
16ESW002	2	EF	W	0	Stalk	190	68.5	0.639474
16ESW003	3	EF	W	0	Stalk	152.5	53.5	0.64918
16ESW004	4	EF	W	0	Stalk	258.5	91.5	0.646035
16FIG001	1	FF	G	0	Inflorescence	26.17	11.835	0.547765
16FIG002	2	FF	G	0	Inflorescence	21.94	9.895	0.548997
16FIG003	3	FF	G	0	Inflorescence	31.85	13.5	0.576138
16FIG004	4	FF	G	0	Inflorescence	42.925	16.685	0.611299
16FIW001	1	FF	W	0	Inflorescence	24.575	11.015	0.55178
16FIW002	2	FF	W	0	Inflorescence	27.51	12.23	0.555434
16FIW003	3	FF	W	0	Inflorescence	36.55	15	0.589603
16FIW004	4	FF	W	0	Inflorescence	26.585	11.635	0.562347
16FLG001	1	FF	G	0	Leaf	68	25.5	0.625
16FLG002	2	FF	G	0	Leaf	58	23.5	0.594828
16FLG003	3	FF	G	0	Leaf	77.5	27.5	0.645161
16FLG004	4	FF	G	0	Leaf	91	31	0.659341
16FLW001	1	FF	W	0	Leaf	60.5	26	0.570248
16FLW002	2	FF	W	0	Leaf	62.5	25	0.6
16FLW003	3	FF	W	0	Leaf	64.5	25.5	0.604651
16FLW004	4	FF	W	0	Leaf	60.5	25.5	0.578512
16FSG001	1	FF	G	0	Stalk	229	91	0.60262
16FSG002	2	FF	G	0	Stalk	180.5	63.5	0.648199
16FSG003	3	FF	G	0	Stalk	217.5	98	0.549425
16FSG004	4	FF	G	0	Stalk	241.5	119	0.507246
16FSW001	1	FF	W	0	Stalk	171.5	60.5	0.64723
16FSW002	2	FF	W	0	Stalk	170.5	58.5	0.656891
16FSW003	3	FF	W	0	Stalk	171.5	78.5	0.542274
16FSW004	4	FF	W	0	Stalk	139	56	0.597122
16EIG005	1	EF	G	2	Inflorescence	82.98	33.545	0.595746
16EIG006	2	EF	G	2	Inflorescence	66.945	27.5	0.589215
16EIG007	3	EF	G	2	Inflorescence	85.025	33.415	0.606998
16EIG008	4	EF	G	2	Inflorescence	100.19	38.805	0.612686
16EIW005	1	EF	W	2	Inflorescence	81.095	33.41	0.588014
16EIW006	2	EF	W	2	Inflorescence	89.54	34.95	0.609672
16EIW007	3	EF	W	2	Inflorescence	83.42	33.5	0.598418
16EIW008	4	EF	W	2	Inflorescence	97.055	37.125	0.617485
16ELG005	1	EF	G	2	Leaf	64.5	25.5	0.604651
16ELG006	2	EF	G	2	Leaf	68.5	25	0.635036
16ELG007	3	EF	G	2	Leaf	80.5	28.5	0.645963
16ELG008	4	EF	G	2	Leaf	84	29	0.654762
16ELW005	1	EF	W	2	Leaf	69	26	0.623188
16ELW006	2	EF	W	2	Leaf	81	30.5	0.623457
16ELW007	3	EF	W	2	Leaf	67	26.5	0.604478
16ELW008	4	EF	W	2	Leaf	78.5	26.5	0.66242
16ESG005	1	EF	G	2	Stalk	221	91	0.588235
16ESG006	2	EF	G	2	Stalk	201	85.5	0.574627
16ESG007	3	EF	G	2	Stalk	244.5	108.5	0.556237
16ESG008	4	EF	G	2	Stalk	285	120.5	0.577193
16ESW005	1	EF	W	2	Stalk	192.5	71	0.631169
16ESW006	2	EF	W	2	Stalk	230.5	98.5	0.572668
16ESW007	3	EF	W	2	Stalk	192.5	72	0.625974
16ESW008	4	EF	W	2	Stalk	230.5	76.5	0.668113
16FIG005	1	FF	G	2	Inflorescence	65.54	30.59	0.533262
16FIG006	2	FF	G	2	Inflorescence	83.225	30.565	0.632743
16FIG007	3	FF	G	2	Inflorescence	56.58	20.295	0.641304
16FIG008	4	FF	G	2	Inflorescence	60.84	21.415	0.648011
16FIW005	1	FF	W	2	Inflorescence	78.62	32.23	0.590053
16FIW006	2	FF	W	2	Inflorescence	69.13	27.465	0.602705
16FIW007	3	FF	W	2	Inflorescence	58.115	20.065	0.654736
16FIW008	4	FF	W	2	Inflorescence	51.62	18.155	0.648295
16FLG005	1	FF	G	2	Leaf	72	26	0.638889
16FLG006	2	FF	G	2	Leaf	74.5	27	0.637584
16FLG007	3	FF	G	2	Leaf	72	26	0.638889
16FLG008	4	FF	G	2	Leaf	68	25	0.632353
16FLW005	1	FF	W	2	Leaf	70	27	0.614286
16FLW006	2	FF	W	2	Leaf	65.5	25	0.618321
16FLW007	3	FF	W	2	Leaf	66	27	0.590909
16FLW008	4	FF	W	2	Leaf	57.5	25	0.565217
16FSG005	1	FF	G	2	Stalk	206.5	77.5	0.624697
16FSG006	2	FF	G	2	Stalk	233	88	0.622318
16FSG007	3	FF	G	2	Stalk	198.5	75.5	0.619647
16FSG008	4	FF	G	2	Stalk	196.5	80.5	0.590331
16FSW005	1	FF	W	2	Stalk	182.5	53.5	0.706849
16FSW006	2	FF	W	2	Stalk	151	52.5	0.652318
16FSW007	3	FF	W	2	Stalk	152	58.5	0.615132
16FSW008	4	FF	W	2	Stalk	140	53	0.621429
16EIG009	1	EF	G	4	Inflorescence	141.88	83.945	0.408338
16EIG010	2	EF	G	4	Inflorescence	115.285	68.565	0.405257
16EIG011	3	EF	G	4	Inflorescence	119.145	69.845	0.413782
16EIG012	4	EF	G	4	Inflorescence	134.96	70.77	0.475622
16EIW009	1	EF	W	4	Inflorescence	85.275	53.36	0.37426
16EIW010	2	EF	W	4	Inflorescence	104.85	65.35	0.376729
16EIW011	3	EF	W	4	Inflorescence	65.27	40.235	0.383561
16EIW012	4	EF	W	4	Inflorescence	119.01	80.265	0.325561
16ELG009	1	EF	G	4	Leaf	75	27.5	0.633333
16ELG010	2	EF	G	4	Leaf	74.5	28.5	0.61745
16ELG011	3	EF	G	4	Leaf	86.5	30.5	0.647399
16ELG012	4	EF	G	4	Leaf	87.5	31.5	0.64
16ELW009	1	EF	W	4	Leaf	59.5	25.5	0.571429
16ELW010	2	EF	W	4	Leaf	64.5	24.5	0.620155
16ELW011	3	EF	W	4	Leaf	56.5	25.5	0.548673
16ELW012	4	EF	W	4	Leaf	79.5	32	0.597484
16ESG009	1	EF	G	4	Stalk	304.5	129.5	0.574713
16ESG010	2	EF	G	4	Stalk	238.5	99	0.584906
16ESG011	3	EF	G	4	Stalk	259.5	85	0.672447
16ESG012	4	EF	G	4	Stalk	242	85.5	0.646694
16ESW009	1	EF	W	4	Stalk	153.5	50	0.674267
16ESW010	2	EF	W	4	Stalk	188.5	69.5	0.6313
16ESW011	3	EF	W	4	Stalk	144.5	57.5	0.602076
16ESW012	4	EF	W	4	Stalk	249.5	84.5	0.661323
16FIG009	1	FF	G	4	Inflorescence	111.735	67.03	0.400098
16FIG010	2	FF	G	4	Inflorescence	106.225	61.77	0.418498
16FIG011	3	FF	G	4	Inflorescence	89.63	49.99	0.442263
16FIG012	4	FF	G	4	Inflorescence	81.245	44.22	0.45572
16FIW009	1	FF	W	4	Inflorescence	100.8	62.965	0.375347
16FIW010	2	FF	W	4	Inflorescence	87.525	53.755	0.385833
16FIW011	3	FF	W	4	Inflorescence	90.895	50.45	0.444964
16FIW012	4	FF	W	4	Inflorescence	64.435	36.59	0.432141
16FLG009	1	FF	G	4	Leaf	88.5	34	0.615819
16FLG010	2	FF	G	4	Leaf	74.5	30.5	0.590604
16FLG011	3	FF	G	4	Leaf	76	30	0.605263
16FLG012	4	FF	G	4	Leaf	59	25	0.576271
16FLW009	1	FF	W	4	Leaf	67.5	30	0.555556
16FLW010	2	FF	W	4	Leaf	64	28.5	0.554688
16FLW011	3	FF	W	4	Leaf	66	29	0.560606
16FLW012	4	FF	W	4	Leaf	57.5	27	0.530435
16FSG009	1	FF	G	4	Stalk	289	116	0.598616
16FSG010	2	FF	G	4	Stalk	200.5	74.5	0.628429
16FSG011	3	FF	G	4	Stalk	186.5	67.5	0.63807
16FSG012	4	FF	G	4	Stalk	186	72.5	0.610215
16FSW009	1	FF	W	4	Stalk	177	71.5	0.596045
16FSW010	2	FF	W	4	Stalk	143	46	0.678322
16FSW011	3	FF	W	4	Stalk	144	49	0.659722
16FSW012	4	FF	W	4	Stalk	101	34	0.663366
16EIG013	1	EF	G	6	Inflorescence	135.208	89.98	0.334504
16EIG014	2	EF	G	6	Inflorescence	107.61	69.625	0.352988
16EIG015	3	EF	G	6	Inflorescence	83.6425	58.8425	0.2965
16EIG016	4	EF	G	6	Inflorescence	92.8	62.3775	0.327829
16EIW013	1	EF	W	6	Inflorescence	81.9625	59.0175	0.279945
16EIW014	2	EF	W	6	Inflorescence	85.985	61.845	0.280747
16EIW015	3	EF	W	6	Inflorescence	77.915	54.915	0.295193
16EIW016	4	EF	W	6	Inflorescence	83.92	55.895	0.333949
16ELG013	1	EF	G	6	Leaf	76.3333	25.5	0.665939
16ELG014	2	EF	G	6	Leaf	64	23.3333	0.635417
16ELG015	3	EF	G	6	Leaf	64.5	24.3333	0.622739
16ELG016	4	EF	G	6	Leaf	79.8333	27.3333	0.65762
16ELW013	1	EF	W	6	Leaf	46.6667	19.6667	0.578571
16ELW014	2	EF	W	6	Leaf	66.3333	25.1667	0.620603
16ELW015	3	EF	W	6	Leaf	63	22.6667	0.640212
16ELW016	4	EF	W	6	Leaf	59.6667	23	0.614525
16ESG013	1	EF	G	6	Stalk	266	56.8333	0.786341
16ESG014	2	EF	G	6	Stalk	225.833	52	0.769742
16ESG015	3	EF	G	6	Stalk	192	56.6667	0.704861
16ESG016	4	EF	G	6	Stalk	274.333	66	0.759417
16ESW013	1	EF	W	6	Stalk	145.5	43.8333	0.69874
16ESW014	2	EF	W	6	Stalk	184.333	54.3333	0.705244
16ESW015	3	EF	W	6	Stalk	229.333	56.8333	0.75218
16ESW016	4	EF	W	6	Stalk	198.333	53.5	0.730252
16FIG013	1	FF	G	6	Inflorescence	78.165	52.04	0.334229
16FIG014	2	FF	G	6	Inflorescence	145.637	95.1025	0.346992
16FIG015	3	FF	G	6	Inflorescence	142.865	89.3875	0.374322
16FIG016	4	FF	G	6	Inflorescence	125.315	78.65	0.372382
16FIW013	1	FF	W	6	Inflorescence	83.675	54.0425	0.354138
16FIW014	2	FF	W	6	Inflorescence	81.7975	56.3075	0.311623
16FIW015	3	FF	W	6	Inflorescence	113.198	70.055	0.381126
16FIW016	4	FF	W	6	Inflorescence	111.99	69.5875	0.378628
16FLG013	1	FF	G	6	Leaf	69	25.5	0.630435
16FLG014	2	FF	G	6	Leaf	56.8333	20.8333	0.633431
16FLG015	3	FF	G	6	Leaf	70	25	0.642857
16FLG016	4	FF	G	6	Leaf	67.8333	23.6667	0.651106
16FLW013	1	FF	W	6	Leaf	57.5	23.3333	0.594203
16FLW014	2	FF	W	6	Leaf	66.3333	24.3333	0.633166
16FLW015	3	FF	W	6	Leaf	62.3333	23.6667	0.620321
16FLW016	4	FF	W	6	Leaf	51	20	0.607843
16FSG013	1	FF	G	6	Stalk	244	79.1667	0.675546
16FSG014	2	FF	G	6	Stalk	155.667	42.3333	0.728051
16FSG015	3	FF	G	6	Stalk	191	48.1667	0.747818
16FSG016	4	FF	G	6	Stalk	178.167	45.3333	0.745557
16FSW013	1	FF	W	6	Stalk	143.667	44.1667	0.692575
16FSW014	2	FF	W	6	Stalk	138	42.5	0.692029
16FSW015	3	FF	W	6	Stalk	122	40.5	0.668033
16FSW016	4	FF	W	6	Stalk	98.1667	33.8333	0.655348

## Sheet: Table S9 raw compositional
Sample.ID	Stage	Block	Location	Geno	Crystalline cellulose	Glc	Xyl	H	G	S	S/G	Fuc	Rha	Ara	Gal	Glu	Xyl	Man	GalA	GlcA	Lignin
16E018	2	1	EF	G	165.296	205.6	14	3.86766	52.2644	43.868	0.839437		2.19824	45.6877	9.43743	42.7369	259.601	20.9908	24.8822	2.7314	141.929
16E024	2	2	EF	G	243.955	232.8	16.4	3.5539	55.5701	40.876	0.736173		2.38536	45.6479	11.6625	45.0563	270.292	27.969	24.9066	3.587	135.19
16E026	2	3	EF	G	238.483	239.6	14	3.84784	54.2055	41.9466	0.773966		3.49539	54.7374	14.6049	46.9612	256.852	32.5655	38.5031	3.31803	112.46
16E032	2	4	EF	G	316.001	256.4	13.2		69.8997	30.1003	0.430639		4.00044	60.153	19.7687	53.154	228.526	35.5958	41.354	3.92784	88.6496
16F018	2	1	FF	G	300.269	199.6	23.2	3.04238	64.9476	33.0242	0.509429		2.42715	46.0368	13.4051	50.0585	135.962	9.60163	34.6045	2.42998	105.269
16F024	2	2	FF	G	290.238	251.6	25.2	4.13188	60.0982	35.7699	0.595277		2.13466	44.8991	8.93233	46.6777	209.986	17.4668	26.6001	2.81256	127.344
16F026	2	3	FF	G	217.963	250.4	19.2	3.5712	58.7124	37.7164	0.642633		2.38536	48.533	10.5472	53.6165	206.497	20.1839	28.0011	3.41541	114.021
16F032	2	4	FF	G	164.84	266.8	26.4	4.08421	58.4539	37.4619	0.641673		1.67866	38.834	7.24989	48.3468	243.735	22.3766	19.1602	2.41143	127.379
16F020	2	1	EF	W	364.564	195.2	14.8	3.75314	55.7531	40.4938	0.726325		2.32905	46.5325	9.62333	39.7034	273.536	25.395	24.7929	2.97487	155.161
16F022	2	2	EF	W	346.78	183.6	18	3.76403	53.1876	43.0483	0.809385		1.70772	40.2051	8.09674	43.3358	301.358	21.2989	19.2048	2.65257	165.244
16F028	2	3	EF	W	330.821	238.8	16	2.65602	53.4995	43.8445	0.819946		3.33915	56.1464	15.9757	48.7047	251.268	28.9547	34.8034	3.56845	113.429
16F030	2	4	EF	W	349.744	276.4	14	3.44389	61.6161	36.088	0.585721		3.44088	56.065	17.8327	58.9677	229.305	28.7079	35.4938	3.45483	95.5064
16E020	2	1	FF	W	286.59	153.6	24.8	3.76172	55.2277	41.0106	0.742593		1.08095	34.1347	4.86893	36.0018	222.761	16.871	15.3955	1.87349	157.523
16E022	2	2	FF	W	320.561	222.8	26	4.43716	49.7479	45.815	0.921452		1.38435	35.6179	5.6219	41.7358	209.524	14.6936	17.9906	2.12159	146.005
16E028	2	3	FF	W	202.46	220	24	4.12081	54.2977	41.5815	0.766025		1.48245	40.6664	6.20587	45.6499	254.931	20.2622	18.6119	2.42534	137.615
16E030	2	4	FF	W	196.304	206.8	24.4	3.85183	52.8365	43.3117	0.819924		1.39161	38.6622	5.31771	41.2042	274.207	22.9077	16.6829	2.29781	152.646
16F002	1	1	FF	G	210	144.4			0.769972	0.230028	0.298941	5.10862	22.518	197.062	42.8395	90.5145	182.957	13.0655	52.3127	7.73477	11.2314
16F008	1	2	FF	G	228.747	150.4		0.020446	0.661168	0.318386	0.481926	4.81867	23.4199	199.713	39.0049	99.7653	205.071	12.6151	67.5214	7.86706	13.8702
16F010	1	3	FF	G	151.025	170.4			0.78388	0.21612	0.28561	5.16078	25.483	209.457	44.7248	107.734	162.816	12.8425	75.9527	7.70864	11.0035
16F016	1	4	FF	G	225.963	169.6			0.767092	0.232908	0.304087	5.20987	26.0143	205.814	43.1111	105.47	171.542	12.7784	71.3399	8.553	12.2257
16E002	1	1	EF	G	158.188	109.6			0.767753	0.232247	0.302726	3.81842	10.5759	137.298	47.3203	102.916	160.249	11.5163	95.3067	8.49584	10.1088
16E008	1	2	EF	G	117.774	146			0.737739	0.262261	0.35678	4.50724	17.6391	173.553	47.2423	118.767	145.681	11.5789	85.9703	7.88012	10.5555
16E010	1	3	EF	G	174.669	138.8		0.0174831	0.657444	0.325073	0.494977	4.5594	17.1242	172.331	42.9191	92.8145	189.417	11.9928	83.3233	8.39131	12.5811
16E016	1	4	EF	G	195.828	144.4			0.807016	0.192984	0.24203	5.10862	22.718	204.287	47.3	95.3957	157.356	11.901	37.1242	7.33301	12.5748
16F004	1	1	FF	W	159.006	130.4			0.806831	0.193169	0.243509	5.62868	25.1238	193.469	45.9672	83.7006	141.418	11.2947	78.4012	7.12723	10.4443
16F006	1	2	FF	W	191.677	184.4			0.718678	0.281322	0.391672	5.09021	24.3596	201.056	41.5785	94.4746	181.602	12.5889	76.2544	7.97648	11.7986
16F012	1	3	FF	W	217.526	182.4			0.756835	0.243165	0.321951	5.30805	26.4636	211.027	45.2227	97.4071	157.108	12.7813	76.463	8.61179	10.9554
16F014	1	4	FF	W	187.402	141.6			0.826306	0.173694	0.212727	5.68851	27.587	215.586	49.6988	95.5196	145.657	13.0363	87.358	8.77838	10.476
16E004	1	1	EF	W	107.133	108			0.743825	0.256175	0.344993	4.59622	14.4298	135.961	47.7885	87.6301	138.104	11.0572	92.6295	8.12674	9.46702
16E006	1	2	EF	W	197.267	131.6		0.0101977	0.67322	0.316582	0.471736	4.38144	16.0845	160.938	45.552	97.5266	172.025	11.1607	90.1332	8.75715	11.2279
16E012	1	3	EF	W	228.996	150.8		0.0209153	0.639332	0.339752	0.532198	4.59775	19.5595	182.407	43.79	96.913	180.292	12.1837	55.5882	7.39017	11.7756
16E014	1	4	EF	W	218.654	130.8		0.040112	0.598625	0.361263	0.603516	4.60542	19.7514	180.299	42.0248	85.6887	182.204	11.4201	57.9588	6.07219	12.9226

## Sheet: Table S10 primer sequences
Marker name	Chr	start	end	F_primer	R_primer	Notes
P4	6	50795194	50795916	CGCCGCTAGCTACTTGTCCT	CGAGCGTACGACGAAATGAA	517/280 bp with/without MITE insertion
P31	6	51850760	51851482	TGCCAGCTGATACGCCATAA	TCGACCTGGTGAGCATTGAA	562/319 bp with/without MITE insertion
NAC_1F2R	6	50896173	50897902	GGCTGAGGGAGATCGAGTCCACA	TGGTAGAAGACGAGCGTCTTCCTCATG	used for cDNA sequencing; primers flank annotated first intron
